# Supplementary material for: Isolation of OsMetAP10, a Peptidase_M24 Superfamily Gene, Regulating Heading Date in Rice
Source: Biology (Basel). 2025 Feb 10;14(2):178. doi: 10.3390/biology14020178 (PMC11851548; doi:10.3390/biology14020178)
Supplement: Supplementary file 1 [file biology-14-00178-s001.zip]

Archive with 1 entries (1 files):
- biology-3436694-supplementary.pdf
